# Supplementary material for: Improving Turnaround Times for Routine Antimicrobial Sensitivity Testing Following European Committee on Antimicrobial Susceptibility Testing Methodology in Patients with Bacteraemia
Source: Antibiotics (Basel). 2024 Nov 17;13(11):1094. doi: 10.3390/antibiotics13111094 (PMC11591232; doi:10.3390/antibiotics13111094)
Supplement: Supplementary file 1 [file antibiotics-13-01094-s001.zip]

Archive with 1 entries (1 files):
- antibiotics-3236245-supplementary.pdf
